# Supplementary material for: Prismatic Silver Nanoparticles Decorated on Graphene Oxide Sheets for Superior Antibacterial Activity
Source: Pharmaceutics. 2022 Apr 24;14(5):924. doi: 10.3390/pharmaceutics14050924 (PMC9147939; doi:10.3390/pharmaceutics14050924)
Supplement: Supplementary file 1 [file pharmaceutics-14-00924-s001.zip]

Archive with 1 entries (1 files):
- pharmaceutics-1614099-supplementary.pdf
